# Supplementary material for: The Polyketides with Antimicrobial Activities from a Mangrove Endophytic Fungus Trichoderma lentiforme ML-P8-2
Source: Mar Drugs. 2023 Oct 28;21(11):566. doi: 10.3390/md21110566 (PMC10672575; doi:10.3390/md21110566)
Supplement: Supplementary file 1 [file marinedrugs-21-00566-s001.zip]

Archive with 1 entries (1 files):
- marinedrugs-2692587-supplementary.pdf
